# Supplementary material for: Regioselective Cyclic Iminium Formation of Ugi Advanced Intermediates: Rapid Access to 3,4-Dihydropyrazin-2(1H)-ones and Other Diverse Nitrogen-Containing Heterocycles
Source: Molecules. 2023 Mar 29;28(7):3062. doi: 10.3390/molecules28073062 (PMC10095709; doi:10.3390/molecules28073062)
Supplement: Supplementary file 1 [file molecules-28-03062-s001.zip]

Archive with 1 entries (1 files):
- molecules-2279789-supplementary.pdf
